# Supplementary material for: Assembly and comparative analysis of the initial complete mitochondrial genome of Primulina hunanensis (Gesneriaceae): a cave-dwelling endangered plant
Source: BMC Genomics. 2024 Apr 1;25:322. doi: 10.1186/s12864-024-10247-9 (PMC10983754; doi:10.1186/s12864-024-10247-9)
Supplement: Supplementary file 1 — Supplementary Material 1. [file 12864_2024_10247_MOESM1_ESM.xlsx]

## Sheet: Sheet1
Table S1 Results based on Flye assembly
Contig	Length(bp)	Depth (×)
1	239511	41.7
2	153518	33
3	124487	44
4	50125	57
5	2919	86
6	1763	99

## Sheet: Sheet2
Table S2 Path selection for each node (repeat region) based on Nanopore data
Number of contigs	Path	Present in this study
1	3-5_copy-2-5-4-6-1	Yes
2	3-5-4-6-1; 5_copy-2	No
3	1-6; 3-5-4; 5_copy-2	No
2	1-6; 3-5_copy-2-5-4	No

## Sheet: Sheet3
Table S3 Start and termination codons of genes in the mitochondrial genome of P. hunanensis
Name of genes	Minimum	Maximum	Length(bp)	introns	Start codon	Stop Codon
atp1	142788	144314	1527	—	ATG	TAA
atp4	505517	506101	585	—	ATG	TAA
atp6	419651	420808	1158	—	ATG	CAA
atp8	521974	522453	480	—	ATG	TAA
atp9	412005	412229	225	—	ATG	TGA
nad1	179150	332769	2090	4	ATG	TAA
nad2	28019	575235	4093	4	ATG	TAA
nad3	402649	403005	357	—	ATG	TAA
nad4	61918	69153	7236	3	ATG	TGA
nad4L	506281	506583	303	—	ATG	TAA
nad5	197128	288428	3873	4	ATG	TAA
nad6	299571	300188	618	—	ATG	TAA
nad7	531751	536545	4795	3	ATG	TAG
nad9	376248	376820	573	—	ATG	TAA
cob	538470	539663	1194	—	ATG	TGA
ccmB	271551	272171	621	—	ATG	TGA
ccmC	72861	73613	753	—	ATG	TGA
ccmFC	160060	162358	2299	1	ATG	TAA
ccmFN	380498	382225	1728	—	ATG	TGA
cox1	98652	101188	2537	1	ATG	TAA
cox2	305601	308787	3187	1	ATG	TAA
cox3	228507	229304	798	—	ATG	TGA
matR	179866	181833	1968	—	ATG	TAG
mttB	183011	183991	981	—	ATG	TGA
rpl2	185694	186680	987	—	ATG	TAA
rpl5	544133	544681	549	—	ATG	TAA
rpl10	272477	272965	489	—	ATG	TAA
rpl16	377797	378231	435	—	GTG	TAA
rps3	390538	393690	3153	1	ATG	TGA
rps4	394159	394671	513	—	ATG	TAA
rps7	311087	311482	396	—	ATG	TAG
rps10	344508	345582	1075	1	ACG	CGA
rps12	402223	402600	378	—	ATG	TGA
rps13	475216	475566	351	—	ATG	TGA
rps14	543829	544131	303	—	ATG	TAG
sdh3	403400	403852	453	—	ATG	TAA
sdh4	228052	228579	528	—	ATG	TGA
rrn5	458649	458763	115	—	—	—
rrn18	456531	458453	1923	—	—	—
rrn26	21470	24853	3384	—	—	—
trnA-UGC	400063	400952	890	1	—	—
trnC-GCA	570277	570347	71	—	—	—
trnC-GCA	165660	165730	71	—	—	—
trnD-GUC	168229	168302	74	—	—	—
trnD-GUC	59175	59248	74	—	—	—
trnE-UUC	413887	413965	79	1	—	—
trnE-UUC	251628	251699	72	—	—	—
trnE-UUC	168549	168621	73	—	—	—
trnF-GAA	458514	458587	74	—	—	—
trnF-GAA	254343	254416	74	—	—	—
trnfM-CAU	158582	158655	74	—	—	—
trnfM-CAU	25053	25126	74	—	—	—
trnG-GCC	437439	437510	72	—	—	—
trnG-GCC	220477	220547	71	—	—	—
trnH-GUG	214472	214545	74	—	—	—
trnI-CAU	469087	469160	74	—	—	—
trnK-UUU	269704	269776	73	—	—	—
trnL-CAA	72800	72874	75	—	—	—
trnM-CAU	6952	7024	73	—	—	—
trnN-GUU	571872	571943	72	—	—	—
trnP-UGG	254667	254741	75	—	—	—
trnQ-UUG	440354	440425	72	—	—	—
trnS-GCU	253900	253987	88	—	—	—
trnS-GGA	58695	58781	87	—	—	—
trnS-UGA	174634	174720	87	—	—	—
trnW-CCA	375541	375614	74	—	—	—
trnY-GUA	572488	572570	83	—	—	—
trnY-GUA	168406	168489	84	—	—	—

## Sheet: Sheet4
Table S4 RSCU of individual amino acid pairs of codons in P. hunanensis mtDNA
Amino	Codon 1	Codon 2	Codon 3	Codon 4	Codon 5	Codon 6
	RSCU	RSCU	RSCU	RSCU	RSCU	RSCU
Ala	GCU	GCA	GCC	GCG
	1.58	1.01	0.94	0.47
Arg	AGA	CGA	CGU	AGG	CGG	CGC
	1.47	1.3	1.25	0.72	0.68	0.58
Asn	AAU	AAC
	1.36	0.64
Asp	GAU	GAC
	1.35	0.65
Cys	UGU	UGC
	1.17	0.83
End	UAA	UGA	UAG
	1.63	1.03	0.34
Gln	CAA	CAG
	1.5	0.5
Glu	GAA	GAG
	1.41	0.59
Gly	GGA	GGU	GGG	GGC
	1.44	1.31	0.71	0.54
His	CAU	CAC
	1.5	0.5
Ile	AUU	AUC	AUA
	1.35	0.85	0.8
Leu	UUA	CUU	UUG	CUA	CUC	CUG
	1.47	1.28	1.21	0.94	0.62	0.48
Lys	AAA	AAG
	1.2	0.8
Met	AUG
	1
Phe	UUU	UUC
	1.15	0.85
Pro	CCU	CCA	CCC	CCG
	1.53	1.14	0.73	0.6
Ser	UCU	UCA	AGU	UCC	UCG	AGC
	1.41	1.12	1.07	0.97	0.84	0.6
Thr	ACU	ACA	ACC	ACG
	1.42	1.06	0.99	0.54
Trp	UGG
	1
Tyr	UAU	UAC
	1.53	0.47
Val	GUU	GUA	GUG	GUC
	1.22	1.21	0.81	0.76

## Sheet: Sheet5
Table S5 SSRs in the mitochondrial genome of Primulina hunanensis
Mitochondrial genome	SSR nr.	SSR type	SSR	size	start	end
Primulina hunanensis	1	p1	(T)10	10	3067	3076
Primulina hunanensis	2	p1	(T)13	13	6305	6317
Primulina hunanensis	3	p4	(CTTG)3	12	9581	9592
Primulina hunanensis	4	p4	(TTTC)3	12	15382	15393
Primulina hunanensis	5	p2	(AT)7	14	15739	15752
Primulina hunanensis	6	p1	(T)10	10	15894	15903
Primulina hunanensis	7	p4	(GAAA)3	12	16458	16469
Primulina hunanensis	8	p3	(ATA)5	15	32204	32218
Primulina hunanensis	9	p1	(T)10	10	43413	43422
Primulina hunanensis	10	p4	(AAGA)3	12	49208	49219
Primulina hunanensis	11	p1	(A)11	11	49728	49738
Primulina hunanensis	12	p2	(TA)5	10	53135	53144
Primulina hunanensis	13	p1	(T)10	10	54727	54736
Primulina hunanensis	14	p3	(AGG)4	12	55599	55610
Primulina hunanensis	15	p2	(TA)5	10	59347	59356
Primulina hunanensis	16	p1	(T)10	10	67227	67236
Primulina hunanensis	17	p4	(TTGA)3	12	76192	76203
Primulina hunanensis	18	p2	(AT)5	10	84374	84383
Primulina hunanensis	19	p4	(CTTT)3	12	88754	88765
Primulina hunanensis	20	p2	(TA)5	10	93560	93569
Primulina hunanensis	21	p3	(GAA)4	12	101946	101957
Primulina hunanensis	22	p4	(AGAA)3	12	103822	103833
Primulina hunanensis	23	p4	(ATCT)3	12	104934	104945
Primulina hunanensis	24	p4	(CTAA)3	12	110038	110049
Primulina hunanensis	25	p4	(ATTA)3	12	112930	112941
Primulina hunanensis	26	p4	(CTTT)3	12	117772	117783
Primulina hunanensis	27	p1	(A)10	10	122185	122194
Primulina hunanensis	28	p1	(G)10	10	134762	134771
Primulina hunanensis	29	p4	(CAAA)3	12	149250	149261
Primulina hunanensis	30	p3	(AAG)4	12	149433	149444
Primulina hunanensis	31	p1	(T)10	10	158055	158064
Primulina hunanensis	32	p3	(TCA)4	12	158816	158827
Primulina hunanensis	33	p4	(TTAT)4	16	159385	159400
Primulina hunanensis	34	p3	(ATT)4	12	161514	161525
Primulina hunanensis	35	p4	(TTTC)3	12	165508	165519
Primulina hunanensis	36	p2	(TA)8	16	172896	172911
Primulina hunanensis	37	p4	(TTAT)3	12	174154	174165
Primulina hunanensis	38	p5	(ACTAG)3	15	179865	179879
Primulina hunanensis	39	p1	(A)10	10	182518	182527
Primulina hunanensis	40	p1	(T)11	11	182697	182707
Primulina hunanensis	41	p2	(CT)6	12	189063	189074
Primulina hunanensis	42	p3	(ATA)4	12	189745	189756
Primulina hunanensis	43	p4	(CTTT)3	12	190779	190790
Primulina hunanensis	44	p4	(ATCT)3	12	197932	197943
Primulina hunanensis	45	p1	(A)11	11	214275	214285
Primulina hunanensis	46	p1	(T)10	10	215170	215179
Primulina hunanensis	47	p2	(AT)6	12	220372	220383
Primulina hunanensis	48	p1	(A)10	10	222660	222669
Primulina hunanensis	49	p1	(A)10	10	222911	222920
Primulina hunanensis	50	p4	(AATA)3	12	224728	224739
Primulina hunanensis	51	p5	(TCTTT)3	15	230468	230482
Primulina hunanensis	52	p4	(CTAG)3	12	235536	235547
Primulina hunanensis	53	p4	(TTCT)3	12	241665	241676
Primulina hunanensis	54	p2	(GA)6	12	243506	243517
Primulina hunanensis	55	p1	(A)10	10	245338	245347
Primulina hunanensis	56	p4	(TCTA)3	12	245810	245821
Primulina hunanensis	57	p3	(TTC)4	12	251236	251247
Primulina hunanensis	58	p2	(AG)5	10	253515	253524
Primulina hunanensis	59	p4	(TTCT)3	12	257809	257820
Primulina hunanensis	60	p2	(CT)5	10	258051	258060
Primulina hunanensis	61	p4	(AAAT)3	12	269301	269312
Primulina hunanensis	62	p1	(A)10	10	270005	270014
Primulina hunanensis	63	p1	(C)12	12	270672	270683
Primulina hunanensis	64	p6	(TGATGG)3	18	277006	277023
Primulina hunanensis	65	p2	(TA)5	10	280048	280057
Primulina hunanensis	66	p3	(TTC)4	12	284393	284404
Primulina hunanensis	67	p1	(T)14	14	286094	286107
Primulina hunanensis	68	p1	(T)12	12	298873	298884
Primulina hunanensis	69	p4	(CCTT)3	12	301098	301109
Primulina hunanensis	70	p2	(CT)5	10	301271	301280
Primulina hunanensis	71	p2	(TA)6	12	307193	307204
Primulina hunanensis	72	p4	(TTCA)3	12	315806	315817
Primulina hunanensis	73	p2	(TA)5	10	316602	316611
Primulina hunanensis	74	p3	(AGA)4	12	329620	329631
Primulina hunanensis	75	p1	(T)10	10	334617	334626
Primulina hunanensis	76	p5	(TATAT)3	15	344126	344140
Primulina hunanensis	77	p4	(CTTC)3	12	347291	347302
Primulina hunanensis	78	p5	(TTTTA)3	15	349854	349868
Primulina hunanensis	79	p3	(TTC)4	12	351593	351604
Primulina hunanensis	80	p4	(ATTC)3	12	351729	351740
Primulina hunanensis	81	p1	(T)10	10	368752	368761
Primulina hunanensis	82	p1	(T)10	10	371087	371096
Primulina hunanensis	83	p4	(GGCC)3	12	382318	382329
Primulina hunanensis	84	p3	(TTC)4	12	385261	385272
Primulina hunanensis	85	p1	(A)11	11	387745	387755
Primulina hunanensis	86	p4	(TAGT)3	12	405063	405074
Primulina hunanensis	87	p4	(ATAA)3	12	419634	419645
Primulina hunanensis	88	p4	(ATTG)3	12	420807	420818
Primulina hunanensis	89	p4	(AACG)3	12	431429	431440
Primulina hunanensis	90	p2	(AC)5	10	437962	437971
Primulina hunanensis	91	p4	(GGAG)3	12	442846	442857
Primulina hunanensis	92	p2	(AG)5	10	445684	445693
Primulina hunanensis	93	p2	(GA)5	10	451692	451701
Primulina hunanensis	94	p4	(CTTT)3	12	464466	464477
Primulina hunanensis	95	p1	(T)10	10	469730	469739
Primulina hunanensis	96	p4	(ATCT)3	12	473704	473715
Primulina hunanensis	97	p3	(GGA)4	12	474143	474154
Primulina hunanensis	98	p2	(TA)5	10	476241	476250
Primulina hunanensis	99	p4	(AGAA)3	12	486279	486290
Primulina hunanensis	100	p2	(CT)5	10	487694	487703
Primulina hunanensis	101	p2	(TA)5	10	498125	498134
Primulina hunanensis	102	p4	(TGCT)3	12	500028	500039
Primulina hunanensis	103	p1	(T)11	11	500912	500922
Primulina hunanensis	104	p4	(TTTC)3	12	517210	517221
Primulina hunanensis	105	p1	(T)10	10	520716	520725
Primulina hunanensis	106	p1	(A)12	12	525014	525025
Primulina hunanensis	107	p3	(ATT)4	12	530805	530816
Primulina hunanensis	108	p5	(TAAAG)3	15	537836	537850
Primulina hunanensis	109	p5	(AAAAG)3	15	538565	538579
Primulina hunanensis	110	p4	(GCTT)3	12	541635	541646
Primulina hunanensis	111	p2	(TA)5	10	544698	544707
Primulina hunanensis	112	p1	(T)10	10	545501	545510
Primulina hunanensis	113	p4	(GAAG)3	12	550673	550684
Primulina hunanensis	114	p2	(GA)5	10	571546	571555
Primulina hunanensis	115	p4	(TTCA)3	12	572208	572219
Primulina hunanensis	116	p1	(A)10	10	573696	573705

## Sheet: Sheet6
	Table S6 Data analysis of SSRs in the mitochondrial genome of Primulina hunanensis
		Number of repeats
	Motif type	3	4	5	6	7	8	9	10	11	12	13	14	Total	Proportion（%）
	Monomeric	0	0	0	0	0	0	0	21	5	3	1	1	31	0.267241
	Dimeric	0	0	17	4	1	1	0	0	0	0	0	0	23	0.198276
	Trimeric	0	13	1	0	0	0	0	0	0	0	0	0	14	0.12069
	Tetrameric	40	1	0	0	0	0	0	0	0	0	0	0	41	0.353448
	Pentameric	6	0	0	0	0	0	0	0	0	0	0	0	6	0.0517241
	Hexameric	1	0	0	0	0	0	0	0	0	0	0	0	1	0.0087
	Total	47	14	18	4	1	1	0	21	5	3	1	1	116	1

## Sheet: Sheet7
Table S7 Tandem repeat sequences in the mitochondrial genome of Primulina hunanensis
Indices	Period size (bp)	Copy number	Consensus size (bp)	Percent matches (%)	Percent indels	Score	A	C	G	T	Entropy (0-2)
168763--168796	17	2	17	94	0	59	52	2	23	20	1.6
220386--220430	14	3.5	14	71	22	53	33	4	17	44	1.69
220378--220449	24	3	24	97	0	135	34	2	16	45	1.62
337785--337816	16	2	16	93	0	55	56	28	0	15	1.4
358004--358057	21	2.6	21	82	11	74	57	12	20	9	1.63
357986--358075	21	4.1	22	74	8	67	52	11	24	12	1.71
509190--509219	10	2.9	10	95	5	51	60	0	3	36	1.14

## Sheet: Sheet8
Table S8 Dispersed repeat sequences in the mitochondrial genome of Primulina hunanensis
The repeat length of the first part (bp)	The starting site of the first part	Matching direction	The repeat length of the second part	The starting site of the second part	Interval distance of repeats	E-value
2919	124487	F	2919	280924	0	0
147	316507	P	147	544654	-1	1.29e-75
131	21473	F	131	196371	0	1.26e-68
120	316534	P	120	544654	0	5.27e-62
117	420811	F	117	522455	0	3.37e-60
109	59147	F	109	168201	-3	1.25e-48
98	254345	F	98	458516	-1	2.72e-46
100	173427	F	100	481803	-3	2.53e-43
89	308780	F	89	520960	-1	6.49e-41
84	377706	P	84	390545	0	2.49e-40
90	200791	F	90	331102	-2	2.19e-39
92	142172	P	92	230519	-3	1.29e-38
83	215586	P	83	310012	-1	2.48e-37
88	316445	F	88	412132	-3	2.88e-36
76	395254	P	76	437592	0	1.63e-35
86	316470	F	86	412157	-3	4.3e-35
74	45332	F	74	268790	0	2.61e-34
72	51420	P	72	139709	0	4.17e-33
82	173453	F	82	481829	-3	9.52e-33
74	316482	F	74	412169	-1	5.79e-32
73	59183	F	73	168237	-1	2.28e-31
73	107298	F	73	174003	-3	1.75e-27
62	366038	F	62	488596	0	4.38e-27
61	39706	F	61	354839	0	1.75e-26
71	276456	F	71	450105	-3	2.58e-26
64	33884	P	64	229717	-1	5.25e-26
63	296485	P	63	472965	-1	2.07e-25
62	200135	P	62	393034	-1	8.14e-25
62	200819	F	62	331130	-1	8.14e-25
59	142743	F	59	330288	-1	4.96e-23
53	184663	F	53	413912	0	1.15e-21
62	199537	F	62	458879	-3	4.47e-21
52	33896	P	52	229717	0	4.59e-21
52	135957	F	52	138503	0	4.59e-21
58	144620	F	58	378375	-2	1.67e-20
61	142223	P	61	376862	-3	1.7e-20
51	230519	F	51	308837	0	1.84e-20
57	142232	P	57	376857	-2	6.44e-20
60	142213	P	60	308828	-3	6.47e-20
50	48202	P	50	133864	0	7.34e-20
50	142752	F	50	330297	0	7.34e-20
49	29325	F	49	332517	0	2.94e-19
49	205448	P	49	440791	0	2.94e-19
49	412194	P	49	544752	0	2.94e-19
58	199548	F	58	458890	-3	9.33e-19
48	95261	F	48	226212	0	1.17e-18
48	521031	F	48	545313	0	1.17e-18
51	332985	F	51	457807	-1	2.81e-18
51	437803	P	51	535735	-1	2.81e-18
54	273456	F	54	486676	-2	3.69e-18
55	56046	P	55	320998	-3	5.08e-17
52	186719	F	52	273007	-2	5.48e-17
48	220377	F	48	220401	-1	1.69e-16
50	308833	F	50	376878	-2	8.09e-16
43	200838	F	43	331149	0	1.2e-15
46	142223	P	46	308832	-1	2.59e-15
51	144799	F	51	412558	-3	1.03e-14
41	23399	F	41	320860	0	1.92e-14
44	144634	F	44	378389	-1	3.97e-14
47	100405	P	47	543221	-2	4.57e-14
47	264337	P	47	325572	-2	4.57e-14
40	197806	P	40	403812	0	7.7e-14
40	402194	F	40	520620	0	7.7e-14
49	197758	F	49	344454	-3	1.46e-13
43	24315	P	43	152293	-1	1.55e-13
46	56055	P	46	320998	-2	1.75e-13
46	168573	F	46	187675	-2	1.75e-13
46	230519	F	46	376882	-2	1.75e-13
48	77305	P	48	308989	-3	5.49e-13
45	149188	F	45	406489	-2	6.7e-13
45	276491	F	45	450140	-2	6.7e-13
38	41002	F	38	268345	0	1.23e-12
38	279186	P	38	305651	0	1.23e-12
47	24710	P	47	541253	-3	2.06e-12
41	142223	P	41	230519	-1	2.37e-12
41	309030	F	41	522797	-1	2.37e-12
37	52972	P	37	104538	0	4.93e-12
37	142232	P	37	308832	0	4.93e-12
37	254895	P	37	403722	0	4.93e-12
46	21688	P	46	152213	-3	7.7e-12
40	273470	F	40	486690	-1	9.24e-12
36	75895	F	36	136029	0	1.97e-11
45	226553	F	45	504229	-3	2.88e-11
39	344809	F	39	485223	-1	3.6e-11
42	142231	P	42	521008	-2	3.73e-11
35	305308	P	35	447525	0	7.88e-11
44	154333	P	44	220542	-3	1.08e-10
44	173408	F	44	481784	-3	1.08e-10
38	56063	P	38	320998	-1	1.4e-10
41	37483	P	41	327450	-2	1.42e-10
34	77319	P	34	308989	0	3.15e-10
34	100418	P	34	543221	0	3.15e-10
34	357709	P	34	376052	0	3.15e-10
43	24733	P	43	541234	-3	4.01e-10
40	2726	F	40	261146	-2	5.4e-10
33	140570	P	33	379076	0	1.26e-09
42	45388	F	42	412544	-3	1.49e-09
42	74702	F	42	273012	-3	1.49e-09
42	440079	F	42	569392	-3	1.49e-09
39	144811	F	39	412570	-2	2.05e-09
39	383327	P	39	496533	-2	2.05e-09
36	168583	F	36	187685	-1	2.13e-09
36	229884	F	36	521962	-1	2.13e-09
36	376878	F	36	521013	-1	2.13e-09
36	395358	P	36	535531	-1	2.13e-09
32	119540	F	32	569158	0	5.05e-09
32	142232	P	32	230519	0	5.05e-09
32	149201	F	32	406502	0	5.05e-09
32	376894	F	32	507144	0	5.05e-09
41	45375	F	41	412531	-3	5.54e-09
41	52165	P	41	104572	-3	5.54e-09
41	154593	F	41	156778	-3	5.54e-09
41	308799	F	41	507076	-3	5.54e-09
41	402479	F	41	520665	-3	5.54e-09
41	507076	F	41	520979	-3	5.54e-09
38	27194	P	38	397963	-2	7.79e-09
38	192745	P	38	341049	-2	7.79e-09
38	197754	P	38	305144	-2	7.79e-09
38	332924	F	38	571425	-2	7.79e-09
35	67686	P	35	307688	-1	8.28e-09
35	189155	F	35	271010	-1	8.28e-09
35	413932	P	35	462001	-1	8.28e-09
31	37464	F	31	466505	0	2.02e-08
31	184597	F	31	288491	0	2.02e-08
31	309040	F	31	522807	0	2.02e-08
31	309041	P	31	329919	0	2.02e-08
37	184629	P	37	462053	-2	2.95e-08
34	142262	P	34	230486	-1	3.22e-08
34	182810	P	34	475057	-1	3.22e-08
34	234039	P	34	513345	-1	3.22e-08
39	80267	F	39	222039	-3	7.6e-08
39	173500	F	39	481876	-3	7.6e-08
30	25304	P	30	178363	0	8.07e-08
30	220362	P	30	220362	0	8.07e-08
30	329920	P	30	522808	0	8.07e-08
30	403035	F	30	403884	0	8.07e-08
36	202989	F	36	530434	-2	1.12e-07
36	226603	F	36	504282	-2	1.12e-07
36	428731	F	36	504586	-2	1.12e-07
33	18388	P	33	18388	-1	1.25e-07
33	37491	P	33	327450	-1	1.25e-07
33	184683	P	33	462003	-1	1.25e-07
38	98357	F	38	413841	-3	2.81e-07
38	226396	F	38	504083	-3	2.81e-07
35	19772	F	35	166497	-2	4.22e-07
35	52155	P	35	104588	-2	4.22e-07
35	77107	P	35	476055	-2	4.22e-07
32	107417	F	32	174123	-1	4.84e-07
32	141958	P	32	377021	-1	4.84e-07
32	230519	F	32	521017	-1	4.84e-07
32	258544	P	32	499438	-1	4.84e-07
32	300978	F	32	536424	-1	4.84e-07
32	483635	F	32	495158	-1	4.84e-07
37	230523	F	37	507136	-3	1.03e-06
37	234068	F	37	445690	-3	1.03e-06
37	308841	F	37	507136	-3	1.03e-06
37	350305	F	37	528831	-3	1.03e-06
34	21700	P	34	152213	-2	1.59e-06
34	206460	F	34	571904	-2	1.59e-06
34	226545	F	34	504221	-2	1.59e-06
34	311646	P	34	311646	-2	1.59e-06
31	21845	F	31	253472	-1	1.88e-06
31	142167	P	31	346047	-1	1.88e-06
31	144687	F	31	378442	-1	1.88e-06
31	184638	P	31	462050	-1	1.88e-06
31	308127	P	31	316320	-1	1.88e-06
31	323051	P	31	495997	-1	1.88e-06
36	220022	F	36	545974	-3	3.8e-06
36	320558	P	36	519863	-3	3.8e-06
36	447503	F	36	474972	-3	3.8e-06
33	11557	P	33	309017	-2	5.99e-06
33	21366	F	33	199389	-2	5.99e-06
33	45397	F	33	412553	-2	5.99e-06
33	142114	P	33	496593	-2	5.99e-06
33	213938	P	33	396212	-2	5.99e-06
33	253469	F	33	269446	-2	5.99e-06
30	142243	P	30	521008	-1	7.27e-06
30	209723	P	30	447317	-1	7.27e-06
30	269371	F	30	459712	-1	7.27e-06
30	303666	F	30	456916	-1	7.27e-06
30	303748	P	30	370337	-1	7.27e-06
30	393967	P	30	395121	-1	7.27e-06
35	230095	P	35	445616	-3	1.39e-05
35	402471	F	35	520657	-3	1.39e-05
32	22024	F	32	24924	-2	2.25e-05
32	183975	F	32	419844	-2	2.25e-05
32	212713	F	32	464713	-2	2.25e-05
32	393030	P	32	533296	-2	2.25e-05
34	63648	F	34	197055	-3	5.09e-05
34	230076	P	34	445636	-3	5.09e-05
34	239036	P	34	522354	-3	5.09e-05
34	239064	P	34	522326	-3	5.09e-05
34	414636	F	34	507510	-3	5.09e-05
34	495951	F	34	553205	-3	5.09e-05
34	498037	P	34	517424	-3	5.09e-05
31	2738	F	31	261158	-2	8.45e-05
31	21640	F	31	401276	-2	8.45e-05
31	72843	P	31	360254	-2	8.45e-05
31	107340	F	31	174045	-2	8.45e-05
31	150463	P	31	451990	-2	8.45e-05
31	202997	F	31	530442	-2	8.45e-05
31	271250	F	31	286194	-2	8.45e-05
31	288448	F	31	299344	-2	8.45e-05
33	21836	P	33	22021	-3	0.000186
33	21836	F	33	269440	-3	0.000186
33	45368	F	33	144764	-3	0.000186
33	142223	P	33	507140	-3	0.000186
33	144764	F	33	268826	-3	0.000186
33	150448	P	33	452003	-3	0.000186
33	162704	F	33	416404	-3	0.000186
33	192706	P	33	341098	-3	0.000186
33	255015	P	33	303783	-3	0.000186
33	305144	P	33	344455	-3	0.000186
30	2813	F	30	352252	-2	0.000316
30	11762	F	30	530570	-2	0.000316
30	18598	P	30	150779	-2	0.000316
30	27503	P	30	403606	-2	0.000316
30	32123	F	30	108490	-2	0.000316
30	51776	F	30	273435	-2	0.000316
30	118177	F	30	434628	-2	0.000316
30	136047	F	30	512730	-2	0.000316
30	154604	F	30	156789	-2	0.000316
30	265736	F	30	277208	-2	0.000316
30	298197	F	30	456578	-2	0.000316
30	326171	P	30	433457	-2	0.000316
32	67694	P	32	307683	-3	0.000676
32	192721	P	32	341084	-3	0.000676
32	234214	P	32	420314	-3	0.000676
32	311507	P	32	328628	-3	0.000676
32	428709	F	32	504564	-3	0.000676
31	32590	C	31	447175	-3	0.00245
31	59232	F	31	168286	-3	0.00245
31	73737	F	31	403030	-3	0.00245
31	74819	F	31	179151	-3	0.00245
31	77577	P	31	298523	-3	0.00245
31	96763	P	31	335564	-3	0.00245
31	107351	F	31	174056	-3	0.00245
31	107386	F	31	174088	-3	0.00245
31	117566	F	31	235053	-3	0.00245
31	196567	P	31	273542	-3	0.00245
31	226615	F	31	504294	-3	0.00245
31	249976	P	31	491853	-3	0.00245
31	268833	F	31	412531	-3	0.00245
31	387825	P	31	523554	-3	0.00245
31	424887	P	31	456816	-3	0.00245
31	456960	F	31	558666	-3	0.00245
31	487281	F	31	532616	-3	0.00245
30	2208	P	30	345780	-3	0.00885
30	60364	P	30	477595	-3	0.00885
30	74770	F	30	308971	-3	0.00885
30	74838	F	30	179170	-3	0.00885
30	142232	P	30	507134	-3	0.00885
30	168594	F	30	187696	-3	0.00885
30	213129	F	30	456545	-3	0.00885
30	220361	R	30	307184	-3	0.00885
30	229908	F	30	229998	-3	0.00885
30	252940	P	30	573354	-3	0.00885
30	254712	P	30	382291	-3	0.00885
30	270859	F	30	481932	-3	0.00885
30	273509	P	30	456576	-3	0.00885
30	305065	P	30	344624	-3	0.00885
30	393040	P	30	533288	-3	0.00885

## Sheet: Sheet9
Table S9 A list of genes found in the chloroplast genome of Primulina hunanensis
Function	Category of the genes	Name of the genes
Self-replication	Ribosomal RNAs	rrn4.5(×2), rrn5(×2), rrn16(×2), rrn23(×2)
	Transfer RNAs	trnA-UGC(×2)*, trnC-GCA, trnD-GUC, trnE-UUC, trnF-GAA, trnfM-CAU, trnG-GCC, trnG-UCC*, trnH-GUG, trnI-CAU(×2), trnI-GAU(×2)*, trnK-UUU*, trnL-CAA(×2), trnL-UAA*, trnL-UAG, trnM-CAU, trnN-GUU(×2), trnP-UGG, trnQ-UUG, trnR-ACG(×2), trnR-UCU, trnS-GCU(×2), trnS-UGA, trnT-GGU, trnT-UGU, trnV-GAC(×2), trnV-UAC*, trnW-CCA, trnY-GUA
	Large subunit of ribosomal proteins (LSU)	rpl2(×2)*, rpl14, rpl16*, rpl20, rpl22, rpl23(×2), rpl32, rpl33, rpl36
	Small subunit of ribosomal proteins (SSU)	rps2, rps3, rps4, rps7(×2), rps8, rps11, rps12(×2)**, rps14, rps15, rps16*, rps18, rps19
	RNA polymerase	rpoA, rpoB, rpoC1*, rpoC2
Photosynthesis	Subunits of NADH-dehydrogenase	ndhA*, ndhB(×2)*, ndhC, ndhD, ndhE, ndhF, ndhG, ndhH, ndhI, ndhJ, ndhK
	Subunits of photosystem I	psaA, psaB, psaC, psaI, psaJ
	Subunits of photosystem II	psbA, psbB, psbC, psbD, psbE, psbF, psbH, psbI, psbJ, psbK, psbL, psbM, psbN, psbT, psbZ
	Subunits of cytochrome b/f complex	petA, petB*, petD*, petG, petL, petN
	Subunits of ATP synthase	atpA, atpB, atpE, atpF*, atpH, atpI
	Large subunit of rubisco	rbcL
Other genes	Translational initiation factor	infA
	Maturase	matK
	Protease	clpP**
	Subunit of Acetyl-CoA-carboxylase	accD
	Envelope membrane protein	cemA
	C-type cytochrome synthesis gene	ccsA
Unknown function	Hypothetical chloroplast reading frames (ycf)	ycf1, ycf2(×2), ycf3**, ycf4, ycf15(×2)
(×2) Duplicated genes located within the inverted repeat (IR) regions
*Genes have one intron.
**Genes have two introns.

## Sheet: Sheet10
Table S10 The homologous DNA fragment in the Primulina hunanensis mitochondrial genome
Number	Mitochondrial genome	% Identity	Alignment Length (bp)	Mismatches	Gap Openings	Alignment start (chloroplast genome)	Alignment end (chloroplast genome)	Alignment start (mitochondrial genome)	Alignment end (mitochondrial genome)	E-value	Bit Score	MTPT annotation
MTPT1	mtDNA	100	172	0	0	92334	92505	354083	353912	9.8e-86	318	Partial (ycf2)
	mtDNA	100	172	0	0	143221	143392	353912	354083	9.8e-86	318	Partial (ycf2)
MTPT2	mtDNA	100	101	0	0	99021	99121	212890	212990	2.88e-46	187	IGS (rps7，trnV-GAC)
	mtDNA	100	101	0	0	136605	136705	212990	212890	2.88e-46	187	IGS (trnV-GAC，rps7)
MTPT3	mtDNA	100	61	0	0	91376	91436	39767	39707	4.96e-24	113	Partial (ycf2)
	mtDNA	100	61	0	0	144290	144350	39707	39767	4.96e-24	113	Partial (ycf2)
MTPT4	mtDNA	100	50	0	0	23639	23688	48203	48252	6.47e-18	93.5	Partial (rpoB)
MTPT5	mtDNA	99.848	659	1	0	73881	74539	340621	339963	0	1212	Partial (psbN，petB)，Complete (psbH)
MTPT6	mtDNA	99.813	535	1	0	90046	90580	356194	355660	0	983	Partial (ycf2)
	mtDNA	99.813	535	1	0	145146	145680	355660	356194	0	983	Partial (ycf2)
MTPT7	mtDNA	99.693	1630	2	2	90574	92203	355699	354073	0	2979	Partial (ycf2)
	mtDNA	99.693	1630	2	2	143523	145152	354073	355699	0	2979	Partial (ycf2)
MTPT8	mtDNA	99.678	931	1	2	75223	76153	422858	421930	0	1701	Partial (petB，petD)
MTPT9	mtDNA	99.671	3042	6	4	87004	90042	359193	356153	0	5559	Partial (ycf2)
	mtDNA	99.671	3042	6	4	145684	148722	356153	359193	0	5559	Partial (ycf2)
MTPT10	mtDNA	99.646	565	2	0	35424	35988	219988	220552	0	1033	Partial (psbZ)，Complete (trnG-GCC)
MTPT11	mtDNA	99.605	253	0	1	27266	27517	165592	165844	1.54e-128	460	Complete (trnC-GCA)
MTPT12	mtDNA	99.526	211	1	0	83689	83899	223459	223249	9.53e-106	385	Partial (rpl2)
	mtDNA	99.526	211	1	0	151827	152037	223249	223459	9.53e-106	385	Partial (rpl2)
MTPT13	mtDNA	99.496	595	1	2	86108	86702	359766	359174	0	1081	Partial (ycf2)
	mtDNA	99.496	595	1	2	149024	149618	359174	359766	0	1081	Partial (ycf2)
MTPT14	mtDNA	99.364	1730	2	2	72128	73857	342332	340612	0	3125	Partial (psbB)，Complete (psbT)
MTPT15	mtDNA	99.323	739	5	0	40656	41394	220543	221281	0	1338	Partial (psaA)
MTPT16	mtDNA	99.271	1371	4	1	368	1732	223448	224818	0	2471	Complete (psbA)，Partial (trnK-UUU)
MTPT17	mtDNA	99.21	2405	1	2	1950	4354	248644	246258	0	4320	Partial (trnK-UUU)，Complete (matK)
MTPT18	mtDNA	99.19	3951	18	9	54687	58631	562941	558999	0	7107	Complete (rbcL，accD)
MTPT19	mtDNA	99.108	1906	13	2	61351	63253	16603	18507	0	3422	Partial (cemA)，Complete (petA)
MTPT20	mtDNA	98.876	178	2	0	4888	5065	246127	245950	9.8e-86	318	IGS (trnK-UUU，rps16)
MTPT21	mtDNA	98.842	1036	11	1	13485	14519	362453	361418	0	1845	Partial (atpI)
MTPT22	mtDNA	98.642	1914	11	2	36928	38841	158045	156147	0	3376	Partial (psaB)
MTPT23	mtDNA	98.571	140	1	1	5430	5568	245962	245823	4.69e-64	246	Partial (rps16)
MTPT24	mtDNA	98.513	874	9	4	67092	67964	32581	33451	0	1539	Complete (rpl33，rps18)
MTPT25	mtDNA	98.465	2019	4	2	42423	44441	221269	223260	0	3531	Partial (ycf3)
MTPT26	mtDNA	98.449	3674	9	8	93106	96779	373908	370283	0	6425	Partial (trnL-CAA)，Complete (ndhB，rps7)
	mtDNA	98.449	3674	9	8	138947	142620	370283	373908	0	6425	Partial (trnL-CAA)，Complete (ndhB，rps7)
MTPT27	mtDNA	98.404	1566	13	2	52664	54228	481761	483315	0	2743	Partial (atpE，atpB)
MTPT28	mtDNA	98.377	493	4	3	96888	97376	370289	369797	0	863	IGS (rps7，trnV-GAC)
	mtDNA	98.377	493	4	3	138350	138838	369797	370289	0	863	IGS (trnV-GAC，rps7)
MTPT29	mtDNA	98.301	2178	31	4	47951	50124	479593	481768	0	3812	Complete (ndhJ，ndhK)，Partial (ndhC)
MTPT30	mtDNA	98.165	3216	21	5	27517	30730	165930	169109	0	5578	Complete (petN，psbM，trnD-GUC，trnY-GUA，trnE-UUC)
MTPT31	mtDNA	98.076	1923	14	2	31891	33813	248632	250531	0	3325	Complete (psbD)，Partial (psbC)
MTPT32	mtDNA	98.019	4443	46	14	117147	121584	78607	83012	0	7679	Partial (ndhG)，Complete (ndhI，ndhA，ndhH)
MTPT33	mtDNA	97.975	3260	56	5	17848	21105	83001	86252	0	5646	Partial (rpoC2，rpoC1)
MTPT34	mtDNA	97.619	420	4	1	66381	66794	32174	32593	0	715	Complete (psaJ)
MTPT35	mtDNA	97.561	41	1	0	97547	97587	80266	80306	3.03e-11	71.3	IGS (rps7，trnV-GAC)
	mtDNA	97.561	41	1	0	138139	138179	80306	80266	3.03e-11	71.3	IGS (trnV-GAC，rps7)
MTPT36	mtDNA	97.468	79	2	0	2	80	214471	214549	1.06e-30	135	Complete (trnH-GUG）
MTPT37	mtDNA	97.361	1440	10	4	84026	85464	71462	72874	0	2423	Partial (rpl2)，Complete (rpl23，trnI-CAU)
	mtDNA	97.361	1440	10	4	150262	151700	72874	71462	0	2423	Partial (rpl2)，Complete (rpl23，trnI-CAU)
MTPT38	mtDNA	97.247	1126	19	8	68709	69825	219985	218863	0	1897	Partial (rps12，clpP)
MTPT39	mtDNA	96.992	399	12	0	17446	17844	185542	185144	0	671	Partial (rpoC2)
MTPT40	mtDNA	96.639	952	21	7	33920	34862	250512	251461	0	1570	Partial (psbC)
MTPT41	mtDNA	96.003	1326	24	6	24497	25822	133330	132034	0	2128	Partial (rpoB)
MTPT42	mtDNA	95.833	528	13	3	21663	22188	134896	134376	0	845	Partial (rpoC1)
MTPT43	mtDNA	95.163	1840	63	7	38864	40699	156151	154334	0	2881	Partial (psaB，psaA)
MTPT44	mtDNA	94.959	1091	9	11	23163	24243	134385	133331	0	1668	Partial (rpoB)
MTPT45	mtDNA	94.922	709	27	5	36075	36775	158734	158027	0	1101	Complete (trnfM-CAU，rps14)
MTPT46	mtDNA	94.595	1369	36	12	81146	82488	407979	409335	0	2084	Partial (rpl16，rps3)
MTPT47	mtDNA	94.512	328	11	4	82527	82852	409324	409646	3.26e-140	499	Partial (rps3，rpl22)
MTPT48	mtDNA	94.336	565	0	2	85430	85994	360289	359757	0	837	Partial (trnI-CAU，ycf2)
	mtDNA	94.336	565	0	2	149732	150296	359757	360289	0	837	Partial (trnI-CAU，ycf2)
MTPT49	mtDNA	94.318	88	3	2	107606	107691	571952	571865	3.81e-30	134	Complete (trnN-GUU)
	mtDNA	94.318	88	3	2	128035	128120	571865	571952	3.81e-30	134	Complete (trnN-GUU)
MTPT50	mtDNA	93.893	131	8	0	35105	35235	197843	197973	1.33e-49	198	IGS (trnS-UGA，psbZ)
MTPT51	mtDNA	92.683	41	2	1	59718	59758	15648	15609	2.36e-07	58.4	IGS (psaI，ycf4)
MTPT52	mtDNA	92.5	80	6	0	52106	52185	7024	6945	1.38e-24	115	Complete (trnM-CAU)
MTPT53	mtDNA	92.437	595	37	6	70153	70744	122071	122660	0	843	Partial (clpP)
MTPT54	mtDNA	92.086	139	4	2	60568	60705	16480	16612	8.02e-47	189	IGS (ycf4，cemA)
MTPT55	mtDNA	91.778	450	25	4	70880	71329	218873	218436	3.1e-175	616	Partial (clpP)
MTPT56	mtDNA	91.613	155	3	2	4631	4785	246257	246113	7.96e-52	206	IGS (trnK-UUU，rps16)
MTPT57	mtDNA	91.129	124	8	2	29814	29935	59138	59260	1.35e-39	165	Complete (trnD-GUC)
MTPT58	mtDNA	89.988	869	46	16	44840	45701	58791	57957	0	1085	Complete (trnS-GCU)，Partial (rps4)
MTPT59	mtDNA	89.256	363	15	4	60165	60515	15973	16323	3.35e-120	433	Partial (ycf4)
MTPT60	mtDNA	89.055	667	36	16	59450	60101	15339	15983	0	793	Partial (ycf4)
MTPT61	mtDNA	89.055	201	14	2	54465	54657	563113	562913	6.07e-63	243	IGS (atpB，rbcL)
MTPT62	mtDNA	88.931	524	28	5	31057	31579	245338	245832	2.4e-176	619	IGS (trnT-GGU，psbD)
MTPT63	mtDNA	87.668	746	27	24	46713	47433	525015	525720	0	808	Partial (trnL-UAA)
MTPT64	mtDNA	87.302	189	15	3	52630	52818	173360	173539	2.21e-52	207	Partial (atpE，atpB)
MTPT65	mtDNA	81.72	93	14	2	88452	88541	376050	376142	2.34e-12	75	Partial (ycf2)
	mtDNA	81.72	93	14	2	147185	147274	376142	376050	2.34e-12	75	Partial (ycf2)

[truncated: 4 more sheets: Sheet11, Sheet12, Sheet13, Sheet14]
